# Supplementary material for: Coumarin Interferes with Polar Auxin Transport Altering Microtubule Cortical Array Organization in Arabidopsis thaliana (L.) Heynh. Root Apical Meristem
Source: Int J Mol Sci. 2021 Jul 7;22(14):7305. doi: 10.3390/ijms22147305 (PMC8306912; doi:10.3390/ijms22147305)
Supplement: Supplementary file 1 [file ijms-22-07305-s001.zip]

Archive with 1 entries (1 files):
- ijms-1278728-supplementary.pdf
